# Supplementary material for: Systematic Fusion of Multi-Source Cognitive Networks With Graph Learning - A Study on Fronto-Parietal Network
Source: Front Neurosci. 2022 Jul 29;16:866734. doi: 10.3389/fnins.2022.866734 (PMC9372497; doi:10.3389/fnins.2022.866734)
Supplement: Supplementary file 1 [file Table_1.XLSX]

## Sheet: FDR
	Addition	Subtraction	Addition-Subtraction-tTest
MultiFpns	0.847381	0.794117	0.000327951
AAL_FPN	0.812609	0.754259	0.000486224
Dosenbach-160_FPN	0.862668	0.809428	0.000319635
Power-264_FPN	0.85242	0.801503	0.000669042
Willard-499_FPN	0.841835	0.78822	0.00105284
ExtraTreesDescending	0.83835	0.783288	0.000291205
AdaBoostDescending	0.837114	0.782985	0.000452989
RandomForestDescending	0.840113	0.784458	0.000371946
XGBDescending	0.853579	0.799871	0.000352645
Inc_1	0.864459	0.811505	0.000244028
Inc_2	0.866737	0.81244	0.000228122
Inc_3	0.865918	0.811508	0.00019924
Inc_4	0.864681	0.809551	0.00017563
Inc_5	0.862921	0.807563	0.000156637
Inc_6	0.864545	0.809052	0.000151855
Inc_7	0.863898	0.80744	0.000134351
Inc_8	0.858646	0.801129	0.000111516
Inc_9	0.860183	0.803085	0.000102585
Inc_10	0.858939	0.801432	8.07576e-05
Inc_11	0.855843	0.797661	7.59127e-05
Inc_12	0.851737	0.792736	6.97417e-05
Inc_13	0.853336	0.794315	6.39773e-05
Inc_14	0.854633	0.796129	6.55941e-05
Inc_15	0.856137	0.797395	6.00604e-05
Inc_16	0.854968	0.795911	5.99669e-05
Inc_17	0.854372	0.795616	5.87629e-05
Inc_18	0.854821	0.796402	5.9026e-05
Inc_19	0.853773	0.795624	6.21711e-05
Inc_20	0.85289	0.794327	5.47823e-05
Inc_21	0.853741	0.795519	5.98045e-05
Inc_22	0.85368	0.795377	6.29232e-05
Inc_23	0.854201	0.796095	6.23863e-05
Inc_24	0.854848	0.797168	5.6856e-05
Inc_25	0.855933	0.798195	5.32186e-05
Inc_26	0.856672	0.799478	5.59747e-05
Inc_27	0.856011	0.798667	5.25192e-05
Inc_28	0.8555	0.797848	5.73681e-05
Inc_29	0.855144	0.79776	6.03707e-05
Inc_30	0.853605	0.795676	4.65716e-05
Inc_31	0.854499	0.796832	4.74995e-05
Inc_32	0.855498	0.798059	5.23162e-05
Inc_33	0.854982	0.797302	6.18999e-05
Inc_34	0.85196	0.794208	6.2753e-05
Inc_35	0.850232	0.792038	6.86438e-05
Inc_36	0.850836	0.792815	7.0262e-05
Inc_37	0.850251	0.792537	6.92609e-05
Inc_38	0.851038	0.793836	7.12448e-05
Inc_39	0.851431	0.794534	7.20784e-05
Inc_40	0.852162	0.795527	7.60043e-05
Inc_41	0.853021	0.796802	8.18929e-05
Inc_42	0.852948	0.797004	8.35017e-05
Inc_43	0.853978	0.79852	8.90863e-05
Inc_44	0.854274	0.799123	9.26705e-05
Inc_45	0.854521	0.799474	0.00011537
Inc_46	0.855061	0.800545	0.000125059
Inc_47	0.85302	0.798576	0.00015855
Inc_48	0.853721	0.799813	0.000175058
Inc_49	0.850522	0.796848	0.000201269
Inc_50	0.850445	0.797055	0.000251043
AAL_7-Frontal_Mid_L-AAL	0.827632	0.75721	0.0341927
AAL_8-Frontal_Mid_R-AAL	0.888665	0.8444	0.0143186
AAL_11-Frontal_Inf_Oper_L-AAL	0.821596	0.751844	0.00397578
AAL_12-Frontal_Inf_Oper_R-AAL	0.818913	0.757881	0.00151
AAL_13-Frontal_Inf_Tri_L-AAL	0.82495	0.760563	0.0181307
AAL_14-Frontal_Inf_Tri_R-AAL	0.77666	0.691482	0.0282658
AAL_61-Parietal_Inf_L-AAL	0.898726	0.857814	0.00591995
AAL_62-Parietal_Inf_R-AAL	0.918846	0.894031	0.119839
AAL_65-Angular_L-AAL	0.629779	0.59222	0.344403
AAL_66-Angular_R-AAL	0.720322	0.635144	0.00466051
Dosenbach_35-Dosenbach_aPFC-Dosenbach-160	0.775989	0.682093	0.0116644
Dosenbach_36-Dosenbach_aPFC -Dosenbach-160	0.82495	0.745137	0.013182
Dosenbach_37-Dosenbach_vent aPFC-Dosenbach-160	0.858484	0.840376	0.300394
Dosenbach_38-Dosenbach_vent aPFC-Dosenbach-160	0.904091	0.847082	0.0014704
Dosenbach_39-Dosenbach_vlPFC-Dosenbach-160	0.830986	0.758551	0.0200101
Dosenbach_40-Dosenbach_dlPFC-Dosenbach-160	0.870557	0.830315	0.0250698
Dosenbach_41-Dosenbach_ACC-Dosenbach-160	0.911469	0.882629	0.00879451
Dosenbach_42-Dosenbach_dlPFC-Dosenbach-160	0.897384	0.889336	0.576382
Dosenbach_43-Dosenbach_vPFC-Dosenbach-160	0.800134	0.733736	0.0148728
Dosenbach_44-Dosenbach_dlPFC-Dosenbach-160	0.889336	0.839705	0.0218344
Dosenbach_45-Dosenbach_dFC-Dosenbach-160	0.91281	0.840376	0.0106182
Dosenbach_46-Dosenbach_dFC-Dosenbach-160	0.830315	0.77666	0.0208859
Dosenbach_47-Dosenbach_dFC-Dosenbach-160	0.867203	0.812877	0.000654486
Dosenbach_48-Dosenbach_IPL-Dosenbach-160	0.797451	0.711603	0.000161568
Dosenbach_49-Dosenbach_IPL-Dosenbach-160	0.882629	0.8444	0.0733474
Dosenbach_50-Dosenbach_post parietal-Dosenbach-160	0.791415	0.71831	0.00633697
Dosenbach_51-Dosenbach_IPL-Dosenbach-160	0.928907	0.885983	0.000316559
Dosenbach_52-Dosenbach_IPL-Dosenbach-160	0.880617	0.839705	0.0239737
Dosenbach_53-Dosenbach_IPL-Dosenbach-160	0.907445	0.861838	0.0302683
Dosenbach_54-Dosenbach_IPS-Dosenbach-160	0.859826	0.814219	0.00127284
Dosenbach_55-Dosenbach_IPS-Dosenbach-160	0.894031	0.843058	0.00559415
Power_157-Power_Precentral_L-Power-264	0.83501	0.762575	0.00101775
Power_158-Power_Frontal_Inf_Tri_R-Power-264	0.890677	0.871227	0.170872
Power_159-Power_Frontal_Inf_Tri_L-Power-264	0.812877	0.765258	0.0110899
Power_160-Power_Parietal_Inf_L-Power-264	0.890677	0.858484	0.017378
Power_161-Power_Frontal_Mid_L-Power-264	0.817572	0.742455	0.012133
Power_163-Power_Frontal_Sup_Orb_R-Power-264	0.629779	0.585513	0.444516
Power_164-Power_Frontal_Mid_Orb_R-Power-264	0.716298	0.666667	0.188332
Power_165-Power_Precentral_R-Power-264	0.837693	0.793427	0.0225111
Power_166-Power_Precentral_L-Power-264	0.847082	0.790074	0.000875907
Power_167-Power_Frontal_Mid_L-Power-264	0.851107	0.789403	0.0144174
Power_168-Power_Frontal_Mid_R-Power-264	0.830986	0.758551	0.0200101
Power_169-Power_Parietal_Inf_R-Power-264	0.873239	0.837693	0.121214
Power_170-Power_Parietal_Inf_L-Power-264	0.812877	0.742455	0.00825588
Power_171-Power_Parietal_Inf_R-Power-264	0.907445	0.861838	0.0302683
Power_172-Power_Frontal_Mid_R-Power-264	0.896043	0.855131	0.0813393
Power_173-Power_Angular_R-Power-264	0.904762	0.8444	0.0168376
Power_174-Power_Parietal_Inf_L-Power-264	0.904762	0.859826	0.00373904
Power_175-Power_Frontal_Mid_R-Power-264	0.916834	0.832998	0.000720975
Power_176-Power_Frontal_Mid_L-Power-264	0.8833	0.8444	0.0145589
Power_177-Power_Frontal_Mid_Orb_L-Power-264	0.900067	0.855801	0.0285204
Power_178-Power_Angular_R-Power-264	0.876593	0.826962	0.014459
Power_179-Power_Frontal_Mid_Orb_R-Power-264	0.848424	0.809524	0.093033
Power_180-Power_Frontal_Inf_Tri_L-Power-264	0.871898	0.826291	0.0102253
Power_181-Power_Frontal_Sup_Medial_L-Power-264	0.902079	0.855131	0.000337053
Willard_405-Willard_405-Willard-499	0.884641	0.836351	0.0435299
Willard_406-Willard_406-Willard-499	0.846412	0.763917	0.00284275
Willard_407-Willard_407-Willard-499	0.84507	0.811536	0.360375
Willard_408-Willard_408-Willard-499	0.755198	0.672703	0.0430384
Willard_409-Willard_409-Willard-499	0.906103	0.846412	0.00576725
Willard_410-Willard_410-Willard-499	0.688799	0.627096	0.0423941
Willard_411-Willard_411-Willard-499	0.906774	0.847753	0.0016872
Willard_412-Willard_412-Willard-499	0.874581	0.835681	0.0631762
Willard_447-Willard_447-Willard-499	0.816901	0.77666	0.0477153
Willard_448-Willard_448-Willard-499	0.901408	0.88397	0.242485
Willard_449-Willard_449-Willard-499	0.711603	0.624413	0.00301165
Willard_450-Willard_450-Willard-499	0.832327	0.784708	0.00895925
Willard_451-Willard_451-Willard-499	0.896714	0.869215	0.0583128
Willard_452-Willard_452-Willard-499	0.759893	0.680751	0.004649
Willard_453-Willard_453-Willard-499	0.908786	0.841717	0.00702201
Willard_454-Willard_454-Willard-499	0.905433	0.874581	0.0924391
Willard_455-Willard_455-Willard-499	0.870557	0.822267	0.170396
