# Supplementary material for: Systematic Fusion of Multi-Source Cognitive Networks With Graph Learning - A Study on Fronto-Parietal Network
Source: Front Neurosci. 2022 Jul 29;16:866734. doi: 10.3389/fnins.2022.866734 (PMC9372497; doi:10.3389/fnins.2022.866734)
Supplement: Supplementary file 2 [file Table_2.XLSX]

## Sheet: Python
Labels	Regions	Lobes	Hemisphere	My AAL Label	My AAL Region	Subnetwork	x(mm)	y(mm)	z(mm)	color
AAL_7	Frontal_Mid_L	Frontal Lobe	L	7	Frontal_Mid_L	AAL	-33.43	32.73	35.46	teal
AAL_8	Frontal_Mid_R	Frontal Lobe	R	8	Frontal_Mid_R	AAL	37.59	33.06	34.04	teal
AAL_11	Frontal_Inf_Oper_L	Frontal Lobe	L	11	Frontal_Inf_Oper_L	AAL	-48.43	12.73	19.02	teal
AAL_12	Frontal_Inf_Oper_R	Frontal Lobe	R	12	Frontal_Inf_Oper_R	AAL	50.2	14.98	21.41	teal
AAL_13	Frontal_Inf_Tri_L	Frontal Lobe	L	13	Frontal_Inf_Tri_L	AAL	-45.58	29.91	13.99	teal
AAL_14	Frontal_Inf_Tri_R	Frontal Lobe	R	14	Frontal_Inf_Tri_R	AAL	50.33	30.16	14.17	teal
AAL_61	Parietal_Inf_L	Parietal Lobe	L	61	Parietal_Inf_L	AAL	-42.8	-45.82	46.74	teal
AAL_62	Parietal_Inf_R	Parietal Lobe	R	62	Parietal_Inf_R	AAL	46.46	-46.29	49.54	teal
AAL_65	Angular_L	Parietal Lobe	L	65	Angular_L	AAL	-44.14	-60.82	35.59	teal
AAL_66	Angular_R	Parietal Lobe	R	66	Angular_R	AAL	45.51	-59.98	38.63	teal
Dosenbach_35	Dosenbach_aPFC	Frontal Lobe	R	4	Frontal_Sup_R	Dosenbach-160	29	57	18	blue
Dosenbach_36	Dosenbach_aPFC	Frontal Lobe	L	7	Frontal_Mid_L	Dosenbach-160	-29	57	10	blue
Dosenbach_37	Dosenbach_vent aPFC	Frontal Lobe	R	16	Frontal_Inf_Orb_R	Dosenbach-160	42	48	-3	blue
Dosenbach_38	Dosenbach_vent aPFC	Frontal Lobe	L	9	Frontal_Mid_Orb_L	Dosenbach-160	-43	47	2	blue
Dosenbach_39	Dosenbach_vlPFC	Frontal Lobe	R	8	Frontal_Mid_R	Dosenbach-160	39	42	16	blue
Dosenbach_40	Dosenbach_dlPFC	Frontal Lobe	R	14	Frontal_Inf_Tri_R	Dosenbach-160	40	36	29	blue
Dosenbach_41	Dosenbach_ACC	Frontal Lobe	ACC	23	Frontal_Sup_Medial_L	Dosenbach-160	-1	28	40	blue
Dosenbach_42	Dosenbach_dlPFC	Frontal Lobe	R	14	Frontal_Inf_Tri_R	Dosenbach-160	46	28	31	blue
Dosenbach_43	Dosenbach_vPFC	Frontal Lobe	L	13	Frontal_Inf_Tri_L	Dosenbach-160	-52	28	17	blue
Dosenbach_44	Dosenbach_dlPFC	Frontal Lobe	L	7	Frontal_Mid_L	Dosenbach-160	-44	27	33	blue
Dosenbach_45	Dosenbach_dFC	Frontal Lobe	R	8	Frontal_Mid_R	Dosenbach-160	40	17	40	blue
Dosenbach_46	Dosenbach_dFC	Frontal Lobe	R	2	Precentral_R	Dosenbach-160	44	8	34	blue
Dosenbach_47	Dosenbach_dFC	Frontal Lobe	L	1	Precentral_L	Dosenbach-160	-42	7	36	blue
Dosenbach_48	Dosenbach_IPL	Parietal Lobe	L	61	Parietal_Inf_L	Dosenbach-160	-41	-40	42	blue
Dosenbach_49	Dosenbach_IPL	Parietal Lobe	R	62	Parietal_Inf_R	Dosenbach-160	54	-44	43	blue
Dosenbach_50	Dosenbach_post parietal	Parietal Lobe	L	61	Parietal_Inf_L	Dosenbach-160	-35	-46	48	blue
Dosenbach_51	Dosenbach_IPL	Parietal Lobe	L	61	Parietal_Inf_L	Dosenbach-160	-48	-47	49	blue
Dosenbach_52	Dosenbach_IPL	Parietal Lobe	L	61	Parietal_Inf_L	Dosenbach-160	-53	-50	39	blue
Dosenbach_53	Dosenbach_IPL	Parietal Lobe	R	62	Parietal_Inf_R	Dosenbach-160	44	-52	47	blue
Dosenbach_54	Dosenbach_IPS	Parietal Lobe	L	59	Parietal_Sup_L	Dosenbach-160	-32	-58	46	blue
Dosenbach_55	Dosenbach_IPS	Parietal Lobe	R	52	Occipital_Mid_R	Dosenbach-160	32	-59	41	blue
Power_157	Power_Precentral_L	Frontal Lobe	L	1	Precentral_L	Power-264	-44	2	46	red
Power_158	Power_Frontal_Inf_Tri_R	Frontal Lobe	R	14	Frontal_Inf_Tri_R	Power-264	48	25	26	red
Power_159	Power_Frontal_Inf_Tri_L	Frontal Lobe	L	11	Frontal_Inf_Oper_L	Power-264	-46	11	23	red
Power_160	Power_Parietal_Inf_L	Parietal Lobe	L	61	Parietal_Inf_L	Power-264	-53	-49	42	red
Power_161	Power_Frontal_Mid_L	Frontal Lobe	L	3	Frontal_Sup_L	Power-264	-23	11	64	red
Power_163	Power_Frontal_Sup_Orb_R	Frontal Lobe	R	6	Frontal_Sup_Orb_R	Power-264	24	45	-15	red
Power_164	Power_Frontal_Mid_Orb_R	Frontal Lobe	R	10	Frontal_Mid_Orb_R	Power-264	34	54	-13	red
Power_165	Power_Precentral_R	Frontal Lobe	R	2	Precentral_R	Power-264	47	10	33	red
Power_166	Power_Precentral_L	Frontal Lobe	L	1	Precentral_L	Power-264	-41	6	33	red
Power_167	Power_Frontal_Mid_L	Frontal Lobe	L	13	Frontal_Inf_Tri_L	Power-264	-42	38	21	red
Power_168	Power_Frontal_Mid_R	Frontal Lobe	R	8	Frontal_Mid_R	Power-264	38	43	15	red
Power_169	Power_Parietal_Inf_R	Parietal Lobe	R	64	SupraMarginal_R	Power-264	49	-42	45	red
Power_170	Power_Parietal_Inf_L	Parietal Lobe	L	59	Parietal_Sup_L	Power-264	-28	-58	48	red
Power_171	Power_Parietal_Inf_R	Parietal Lobe	R	62	Parietal_Inf_R	Power-264	44	-53	47	red
Power_172	Power_Frontal_Mid_R	Frontal Lobe	R	8	Frontal_Mid_R	Power-264	32	14	56	red
Power_173	Power_Angular_R	Parietal Lobe	R	66	Angular_R	Power-264	37	-65	40	red
Power_174	Power_Parietal_Inf_L	Parietal Lobe	L	65	Angular_L	Power-264	-42	-55	45	red
Power_175	Power_Frontal_Mid_R	Frontal Lobe	R	8	Frontal_Mid_R	Power-264	40	18	40	red
Power_176	Power_Frontal_Mid_L	Frontal Lobe	L	7	Frontal_Mid_L	Power-264	-34	55	4	red
Power_177	Power_Frontal_Mid_Orb_L	Frontal Lobe	L	15	Frontal_Inf_Orb_L	Power-264	-42	45	-2	red
Power_178	Power_Angular_R	Parietal Lobe	R	66	Angular_R	Power-264	33	-53	44	red
Power_179	Power_Frontal_Mid_Orb_R	Frontal Lobe	R	16	Frontal_Inf_Orb_R	Power-264	43	49	-2	red
Power_180	Power_Frontal_Inf_Tri_L	Frontal Lobe	L	13	Frontal_Inf_Tri_L	Power-264	-42	25	30	red
Power_181	Power_Frontal_Sup_Medial_L	Frontal Lobe	ACC	23	Frontal_Sup_Medial_L	Power-264	-3	26	44	red
Willard_405	Willard_405	Frontal Lobe	ACC	23	Frontal_Sup_Medial_L	Willard-499	-6.28571	33.6104	41.8701	magenta
Willard_406	Willard_406	Frontal Lobe	L	7	Frontal_Mid_L	Willard-499	-40.2541	18.3978	43.6575	magenta
Willard_407	Willard_407	Frontal Lobe	L	3	Frontal_Sup_L	Willard-499	-24.0246	20.4668	55.5971	magenta
Willard_408	Willard_408	Frontal Lobe	L	7	Frontal_Mid_L	Willard-499	-31.5418	28.72	45.5636	magenta
Willard_409	Willard_409	Frontal Lobe	L	9	Frontal_Mid_Orb_L	Willard-499	-41.2534	45.3787	-2.44142	magenta
Willard_410	Willard_410	Parietal Lobe	L	65	Angular_L	Willard-499	-43.1	-65.81	40.1	magenta
Willard_411	Willard_411	Parietal Lobe	L	61	Parietal_Inf_L	Willard-499	-48.0048	-51.9663	48.3133	magenta
Willard_412	Willard_412	Parietal Lobe	L	61	Parietal_Inf_L	Willard-499	-33.8	-68.434	48.7702	magenta
Willard_447	Willard_447	Frontal Lobe	R	8	Frontal_Mid_R	Willard-499	38.6309	18.0949	48.4074	magenta
Willard_448	Willard_448	Frontal Lobe	R	14	Frontal_Inf_Tri_R	Willard-499	44.9043	29.1809	28.117	magenta
Willard_449	Willard_449	Frontal Lobe	R	8	Frontal_Mid_R	Willard-499	26.4397	27.0922	48.8652	magenta
Willard_450	Willard_450	Frontal Lobe	R	8	Frontal_Mid_R	Willard-499	34.5385	30.5128	40.1538	magenta
Willard_451	Willard_451	Frontal Lobe	R	10	Frontal_Mid_Orb_R	Willard-499	37.8793	53.431	0.0344828	magenta
Willard_452	Willard_452	Parietal Lobe	R	66	Angular_R	Willard-499	47.9884	-58.564	41.0465	magenta
Willard_453	Willard_453	Parietal Lobe	R	66	Angular_R	Willard-499	39.3134	-60.9254	52.209	magenta
Willard_454	Willard_454	Parietal Lobe	R	62	Parietal_Inf_R	Willard-499	49.0304	-45.2901	47.4483	magenta
Willard_455	Willard_455	Frontal Lobe	ACC	24	Frontal_Sup_Medial_R	Willard-499	5.47541	37.3443	45.7049	magenta

## Sheet: networks
Regions	MultiFpns	AAL_FPN	Dosenbach-160_FPN	Power-264_FPN	Willard-499_FPN	ExtraTreesDescending	AdaBoostDescending	RandomForestDescending	XGBDescending	Inc_1	Inc_2	Inc_3	Inc_4	Inc_5	Inc_6	Inc_7	Inc_8	Inc_9	Inc_10	Inc_11	Inc_12	Inc_13	Inc_14	Inc_15	Inc_16	Inc_17	Inc_18	Inc_19	Inc_20	Inc_21	Inc_22	Inc_23	Inc_24	Inc_25	Inc_26	Inc_27	Inc_28	Inc_29	Inc_30	Inc_31	Inc_32	Inc_33	Inc_34	Inc_35	Inc_36	Inc_37	Inc_38	Inc_39	Inc_40
AAL_7	True	True	False	False	False	TRUE	TRUE	TRUE	TRUE	FALSE	FALSE	FALSE	FALSE	FALSE	FALSE	FALSE	FALSE	FALSE	FALSE	FALSE	FALSE	FALSE	FALSE	FALSE	FALSE	FALSE	FALSE	FALSE	FALSE	FALSE	FALSE	FALSE	FALSE	FALSE	FALSE	FALSE	FALSE	FALSE	FALSE	FALSE	FALSE	TRUE	TRUE	TRUE	TRUE	TRUE	TRUE	TRUE	TRUE
AAL_8	True	True	False	False	False	TRUE	TRUE	FALSE	TRUE	FALSE	FALSE	FALSE	FALSE	FALSE	FALSE	FALSE	FALSE	FALSE	FALSE	FALSE	FALSE	FALSE	FALSE	FALSE	FALSE	FALSE	FALSE	FALSE	FALSE	TRUE	TRUE	TRUE	TRUE	TRUE	TRUE	TRUE	TRUE	TRUE	TRUE	TRUE	TRUE	TRUE	TRUE	TRUE	TRUE	TRUE	TRUE	TRUE	TRUE
AAL_11	True	True	False	False	False	FALSE	FALSE	FALSE	FALSE	FALSE	FALSE	FALSE	FALSE	FALSE	FALSE	FALSE	FALSE	FALSE	TRUE	TRUE	TRUE	TRUE	TRUE	TRUE	TRUE	TRUE	TRUE	TRUE	TRUE	TRUE	TRUE	TRUE	TRUE	TRUE	TRUE	TRUE	TRUE	TRUE	TRUE	TRUE	TRUE	TRUE	TRUE	TRUE	TRUE	TRUE	TRUE	TRUE	TRUE
AAL_12	True	True	False	False	False	FALSE	TRUE	FALSE	TRUE	FALSE	FALSE	FALSE	FALSE	TRUE	TRUE	TRUE	TRUE	TRUE	TRUE	TRUE	TRUE	TRUE	TRUE	TRUE	TRUE	TRUE	TRUE	TRUE	TRUE	TRUE	TRUE	TRUE	TRUE	TRUE	TRUE	TRUE	TRUE	TRUE	TRUE	TRUE	TRUE	TRUE	TRUE	TRUE	TRUE	TRUE	TRUE	TRUE	TRUE
AAL_13	True	True	False	False	False	FALSE	TRUE	TRUE	TRUE	FALSE	FALSE	FALSE	FALSE	FALSE	FALSE	FALSE	FALSE	FALSE	FALSE	FALSE	FALSE	FALSE	FALSE	FALSE	FALSE	FALSE	FALSE	FALSE	FALSE	FALSE	FALSE	FALSE	FALSE	FALSE	FALSE	TRUE	TRUE	TRUE	TRUE	TRUE	TRUE	TRUE	TRUE	TRUE	TRUE	TRUE	TRUE	TRUE	TRUE
AAL_14	True	True	False	False	False	TRUE	TRUE	TRUE	TRUE	FALSE	FALSE	FALSE	FALSE	FALSE	FALSE	FALSE	FALSE	FALSE	FALSE	FALSE	FALSE	FALSE	FALSE	FALSE	FALSE	FALSE	FALSE	FALSE	FALSE	FALSE	FALSE	FALSE	FALSE	FALSE	FALSE	FALSE	FALSE	FALSE	TRUE	TRUE	TRUE	TRUE	TRUE	TRUE	TRUE	TRUE	TRUE	TRUE	TRUE
AAL_61	True	True	False	False	False	TRUE	FALSE	FALSE	FALSE	FALSE	FALSE	FALSE	FALSE	FALSE	FALSE	FALSE	FALSE	FALSE	FALSE	FALSE	FALSE	FALSE	TRUE	TRUE	TRUE	TRUE	TRUE	TRUE	TRUE	TRUE	TRUE	TRUE	TRUE	TRUE	TRUE	TRUE	TRUE	TRUE	TRUE	TRUE	TRUE	TRUE	TRUE	TRUE	TRUE	TRUE	TRUE	TRUE	TRUE
AAL_62	True	True	False	False	False	FALSE	TRUE	TRUE	TRUE	FALSE	FALSE	FALSE	FALSE	FALSE	FALSE	FALSE	FALSE	FALSE	FALSE	FALSE	FALSE	FALSE	FALSE	FALSE	FALSE	FALSE	FALSE	FALSE	FALSE	FALSE	FALSE	FALSE	FALSE	FALSE	FALSE	FALSE	FALSE	FALSE	FALSE	FALSE	FALSE	FALSE	FALSE	FALSE	FALSE	FALSE	FALSE	FALSE	FALSE
AAL_65	True	True	False	False	False	TRUE	TRUE	TRUE	FALSE	FALSE	FALSE	FALSE	FALSE	FALSE	FALSE	FALSE	FALSE	FALSE	FALSE	FALSE	FALSE	FALSE	FALSE	FALSE	FALSE	FALSE	FALSE	FALSE	FALSE	FALSE	FALSE	FALSE	FALSE	FALSE	FALSE	FALSE	FALSE	FALSE	FALSE	FALSE	FALSE	FALSE	FALSE	FALSE	FALSE	FALSE	FALSE	FALSE	FALSE
AAL_66	True	True	False	False	False	TRUE	TRUE	FALSE	TRUE	FALSE	FALSE	FALSE	FALSE	FALSE	FALSE	FALSE	FALSE	FALSE	FALSE	FALSE	TRUE	TRUE	TRUE	TRUE	TRUE	TRUE	TRUE	TRUE	TRUE	TRUE	TRUE	TRUE	TRUE	TRUE	TRUE	TRUE	TRUE	TRUE	TRUE	TRUE	TRUE	TRUE	TRUE	TRUE	TRUE	TRUE	TRUE	TRUE	TRUE
Dosenbach_aPFC	True	False	True	False	False	TRUE	TRUE	TRUE	TRUE	TRUE	TRUE	TRUE	TRUE	TRUE	TRUE	TRUE	TRUE	TRUE	TRUE	TRUE	TRUE	TRUE	TRUE	TRUE	TRUE	TRUE	TRUE	TRUE	TRUE	TRUE	TRUE	TRUE	TRUE	TRUE	TRUE	TRUE	TRUE	TRUE	TRUE	TRUE	TRUE	TRUE	TRUE	TRUE	TRUE	TRUE	TRUE	TRUE	TRUE
Dosenbach_aPFC	True	False	True	False	False	TRUE	TRUE	TRUE	TRUE	TRUE	TRUE	TRUE	TRUE	TRUE	TRUE	TRUE	TRUE	TRUE	TRUE	TRUE	TRUE	TRUE	TRUE	TRUE	TRUE	TRUE	TRUE	TRUE	TRUE	TRUE	TRUE	TRUE	TRUE	TRUE	TRUE	TRUE	TRUE	TRUE	TRUE	TRUE	TRUE	TRUE	TRUE	TRUE	TRUE	TRUE	TRUE	TRUE	TRUE
Dosenbach_vent aPFC	True	False	True	False	False	TRUE	TRUE	TRUE	TRUE	TRUE	TRUE	TRUE	TRUE	TRUE	TRUE	TRUE	TRUE	TRUE	TRUE	TRUE	TRUE	TRUE	TRUE	TRUE	TRUE	TRUE	TRUE	TRUE	TRUE	TRUE	TRUE	TRUE	TRUE	TRUE	TRUE	TRUE	TRUE	TRUE	TRUE	TRUE	TRUE	TRUE	TRUE	TRUE	TRUE	TRUE	TRUE	TRUE	TRUE
Dosenbach_vent aPFC	True	False	True	False	False	TRUE	TRUE	TRUE	TRUE	TRUE	TRUE	TRUE	TRUE	TRUE	TRUE	TRUE	TRUE	TRUE	TRUE	TRUE	TRUE	TRUE	TRUE	TRUE	TRUE	TRUE	TRUE	TRUE	TRUE	TRUE	TRUE	TRUE	TRUE	TRUE	TRUE	TRUE	TRUE	TRUE	TRUE	TRUE	TRUE	TRUE	TRUE	TRUE	TRUE	TRUE	TRUE	TRUE	TRUE
Dosenbach_vlPFC	True	False	True	False	False	FALSE	FALSE	TRUE	FALSE	TRUE	TRUE	TRUE	TRUE	TRUE	TRUE	TRUE	TRUE	TRUE	TRUE	TRUE	TRUE	TRUE	TRUE	TRUE	TRUE	TRUE	TRUE	TRUE	TRUE	TRUE	TRUE	TRUE	TRUE	TRUE	TRUE	TRUE	TRUE	TRUE	TRUE	TRUE	TRUE	TRUE	TRUE	TRUE	TRUE	TRUE	TRUE	TRUE	TRUE
Dosenbach_dlPFC	True	False	True	False	False	FALSE	TRUE	FALSE	TRUE	TRUE	TRUE	TRUE	TRUE	TRUE	TRUE	TRUE	TRUE	TRUE	TRUE	TRUE	TRUE	TRUE	TRUE	TRUE	TRUE	TRUE	TRUE	TRUE	TRUE	TRUE	TRUE	TRUE	TRUE	TRUE	TRUE	TRUE	TRUE	TRUE	TRUE	TRUE	TRUE	TRUE	TRUE	TRUE	TRUE	TRUE	TRUE	TRUE	TRUE
Dosenbach_ACC	True	False	True	False	False	FALSE	FALSE	FALSE	TRUE	TRUE	TRUE	TRUE	TRUE	TRUE	TRUE	TRUE	TRUE	TRUE	TRUE	TRUE	TRUE	TRUE	TRUE	TRUE	TRUE	TRUE	TRUE	TRUE	TRUE	TRUE	TRUE	TRUE	TRUE	TRUE	TRUE	TRUE	TRUE	TRUE	TRUE	TRUE	TRUE	TRUE	TRUE	TRUE	TRUE	TRUE	TRUE	TRUE	TRUE
Dosenbach_dlPFC	True	False	True	False	False	FALSE	TRUE	FALSE	FALSE	TRUE	TRUE	TRUE	TRUE	TRUE	TRUE	TRUE	TRUE	TRUE	TRUE	TRUE	TRUE	TRUE	TRUE	TRUE	TRUE	TRUE	TRUE	TRUE	TRUE	TRUE	TRUE	TRUE	TRUE	TRUE	TRUE	TRUE	TRUE	TRUE	TRUE	TRUE	TRUE	TRUE	TRUE	TRUE	TRUE	TRUE	TRUE	TRUE	TRUE
Dosenbach_vPFC	True	False	True	False	False	TRUE	TRUE	TRUE	TRUE	TRUE	TRUE	TRUE	TRUE	TRUE	TRUE	TRUE	TRUE	TRUE	TRUE	TRUE	TRUE	TRUE	TRUE	TRUE	TRUE	TRUE	TRUE	TRUE	TRUE	TRUE	TRUE	TRUE	TRUE	TRUE	TRUE	TRUE	TRUE	TRUE	TRUE	TRUE	TRUE	TRUE	TRUE	TRUE	TRUE	TRUE	TRUE	TRUE	TRUE
Dosenbach_dlPFC	True	False	True	False	False	TRUE	TRUE	TRUE	TRUE	TRUE	TRUE	TRUE	TRUE	TRUE	TRUE	TRUE	TRUE	TRUE	TRUE	TRUE	TRUE	TRUE	TRUE	TRUE	TRUE	TRUE	TRUE	TRUE	TRUE	TRUE	TRUE	TRUE	TRUE	TRUE	TRUE	TRUE	TRUE	TRUE	TRUE	TRUE	TRUE	TRUE	TRUE	TRUE	TRUE	TRUE	TRUE	TRUE	TRUE
Dosenbach_dFC	True	False	True	False	False	FALSE	TRUE	TRUE	TRUE	TRUE	TRUE	TRUE	TRUE	TRUE	TRUE	TRUE	TRUE	TRUE	TRUE	TRUE	TRUE	TRUE	TRUE	TRUE	TRUE	TRUE	TRUE	TRUE	TRUE	TRUE	TRUE	TRUE	TRUE	TRUE	TRUE	TRUE	TRUE	TRUE	TRUE	TRUE	TRUE	TRUE	TRUE	TRUE	TRUE	TRUE	TRUE	TRUE	TRUE
Dosenbach_dFC	True	False	True	False	False	FALSE	TRUE	FALSE	TRUE	TRUE	TRUE	TRUE	TRUE	TRUE	TRUE	TRUE	TRUE	TRUE	TRUE	TRUE	TRUE	TRUE	TRUE	TRUE	TRUE	TRUE	TRUE	TRUE	TRUE	TRUE	TRUE	TRUE	TRUE	TRUE	TRUE	TRUE	TRUE	TRUE	TRUE	TRUE	TRUE	TRUE	TRUE	TRUE	TRUE	TRUE	TRUE	TRUE	TRUE
Dosenbach_dFC	True	False	True	False	False	FALSE	TRUE	TRUE	TRUE	TRUE	TRUE	TRUE	TRUE	TRUE	TRUE	TRUE	TRUE	TRUE	TRUE	TRUE	TRUE	TRUE	TRUE	TRUE	TRUE	TRUE	TRUE	TRUE	TRUE	TRUE	TRUE	TRUE	TRUE	TRUE	TRUE	TRUE	TRUE	TRUE	TRUE	TRUE	TRUE	TRUE	TRUE	TRUE	TRUE	TRUE	TRUE	TRUE	TRUE
Dosenbach_IPL	True	False	True	False	False	TRUE	TRUE	TRUE	TRUE	TRUE	TRUE	TRUE	TRUE	TRUE	TRUE	TRUE	TRUE	TRUE	TRUE	TRUE	TRUE	TRUE	TRUE	TRUE	TRUE	TRUE	TRUE	TRUE	TRUE	TRUE	TRUE	TRUE	TRUE	TRUE	TRUE	TRUE	TRUE	TRUE	TRUE	TRUE	TRUE	TRUE	TRUE	TRUE	TRUE	TRUE	TRUE	TRUE	TRUE
Dosenbach_IPL	True	False	True	False	False	TRUE	TRUE	TRUE	TRUE	TRUE	TRUE	TRUE	TRUE	TRUE	TRUE	TRUE	TRUE	TRUE	TRUE	TRUE	TRUE	TRUE	TRUE	TRUE	TRUE	TRUE	TRUE	TRUE	TRUE	TRUE	TRUE	TRUE	TRUE	TRUE	TRUE	TRUE	TRUE	TRUE	TRUE	TRUE	TRUE	TRUE	TRUE	TRUE	TRUE	TRUE	TRUE	TRUE	TRUE
post parietal	True	False	True	False	False	TRUE	TRUE	TRUE	TRUE	TRUE	TRUE	TRUE	TRUE	TRUE	TRUE	TRUE	TRUE	TRUE	TRUE	TRUE	TRUE	TRUE	TRUE	TRUE	TRUE	TRUE	TRUE	TRUE	TRUE	TRUE	TRUE	TRUE	TRUE	TRUE	TRUE	TRUE	TRUE	TRUE	TRUE	TRUE	TRUE	TRUE	TRUE	TRUE	TRUE	TRUE	TRUE	TRUE	TRUE
Dosenbach_IPL	True	False	True	False	False	TRUE	TRUE	TRUE	TRUE	TRUE	TRUE	TRUE	TRUE	TRUE	TRUE	TRUE	TRUE	TRUE	TRUE	TRUE	TRUE	TRUE	TRUE	TRUE	TRUE	TRUE	TRUE	TRUE	TRUE	TRUE	TRUE	TRUE	TRUE	TRUE	TRUE	TRUE	TRUE	TRUE	TRUE	TRUE	TRUE	TRUE	TRUE	TRUE	TRUE	TRUE	TRUE	TRUE	TRUE
Dosenbach_IPL	True	False	True	False	False	TRUE	FALSE	FALSE	TRUE	TRUE	TRUE	TRUE	TRUE	TRUE	TRUE	TRUE	TRUE	TRUE	TRUE	TRUE	TRUE	TRUE	TRUE	TRUE	TRUE	TRUE	TRUE	TRUE	TRUE	TRUE	TRUE	TRUE	TRUE	TRUE	TRUE	TRUE	TRUE	TRUE	TRUE	TRUE	TRUE	TRUE	TRUE	TRUE	TRUE	TRUE	TRUE	TRUE	TRUE
Dosenbach_IPL	True	False	True	False	False	TRUE	FALSE	TRUE	TRUE	TRUE	TRUE	TRUE	TRUE	TRUE	TRUE	TRUE	TRUE	TRUE	TRUE	TRUE	TRUE	TRUE	TRUE	TRUE	TRUE	TRUE	TRUE	TRUE	TRUE	TRUE	TRUE	TRUE	TRUE	TRUE	TRUE	TRUE	TRUE	TRUE	TRUE	TRUE	TRUE	TRUE	TRUE	TRUE	TRUE	TRUE	TRUE	TRUE	TRUE
Dosenbach_IPS	True	False	True	False	False	TRUE	TRUE	TRUE	FALSE	TRUE	TRUE	TRUE	TRUE	TRUE	TRUE	TRUE	TRUE	TRUE	TRUE	TRUE	TRUE	TRUE	TRUE	TRUE	TRUE	TRUE	TRUE	TRUE	TRUE	TRUE	TRUE	TRUE	TRUE	TRUE	TRUE	TRUE	TRUE	TRUE	TRUE	TRUE	TRUE	TRUE	TRUE	TRUE	TRUE	TRUE	TRUE	TRUE	TRUE
Dosenbach_IPS	True	False	True	False	False	TRUE	TRUE	FALSE	FALSE	TRUE	TRUE	TRUE	TRUE	TRUE	TRUE	TRUE	TRUE	TRUE	TRUE	TRUE	TRUE	TRUE	TRUE	TRUE	TRUE	TRUE	TRUE	TRUE	TRUE	TRUE	TRUE	TRUE	TRUE	TRUE	TRUE	TRUE	TRUE	TRUE	TRUE	TRUE	TRUE	TRUE	TRUE	TRUE	TRUE	TRUE	TRUE	TRUE	TRUE
Power_Precentral_L	True	False	False	True	False	TRUE	TRUE	TRUE	TRUE	FALSE	FALSE	FALSE	TRUE	TRUE	TRUE	TRUE	TRUE	TRUE	TRUE	TRUE	TRUE	TRUE	TRUE	TRUE	TRUE	TRUE	TRUE	TRUE	TRUE	TRUE	TRUE	TRUE	TRUE	TRUE	TRUE	TRUE	TRUE	TRUE	TRUE	TRUE	TRUE	TRUE	TRUE	TRUE	TRUE	TRUE	TRUE	TRUE	TRUE
Power_Frontal_Inf_Tri_R	True	False	False	True	False	FALSE	FALSE	FALSE	TRUE	FALSE	FALSE	FALSE	FALSE	FALSE	FALSE	FALSE	FALSE	FALSE	FALSE	FALSE	FALSE	FALSE	FALSE	FALSE	FALSE	FALSE	FALSE	FALSE	FALSE	FALSE	FALSE	FALSE	FALSE	FALSE	FALSE	FALSE	FALSE	FALSE	FALSE	FALSE	FALSE	FALSE	FALSE	FALSE	FALSE	FALSE	FALSE	FALSE	FALSE
Power_Frontal_Inf_Tri_L	True	False	False	True	False	FALSE	FALSE	TRUE	FALSE	FALSE	FALSE	FALSE	FALSE	FALSE	FALSE	FALSE	FALSE	FALSE	FALSE	FALSE	FALSE	FALSE	FALSE	FALSE	FALSE	FALSE	FALSE	TRUE	TRUE	TRUE	TRUE	TRUE	TRUE	TRUE	TRUE	TRUE	TRUE	TRUE	TRUE	TRUE	TRUE	TRUE	TRUE	TRUE	TRUE	TRUE	TRUE	TRUE	TRUE
Power_Parietal_Inf_L	True	False	False	True	False	TRUE	FALSE	FALSE	TRUE	FALSE	FALSE	FALSE	FALSE	FALSE	FALSE	FALSE	FALSE	FALSE	FALSE	FALSE	FALSE	FALSE	FALSE	FALSE	FALSE	FALSE	FALSE	FALSE	FALSE	FALSE	FALSE	FALSE	FALSE	FALSE	TRUE	TRUE	TRUE	TRUE	TRUE	TRUE	TRUE	TRUE	TRUE	TRUE	TRUE	TRUE	TRUE	TRUE	TRUE
Power_Frontal_Mid_L	True	False	False	True	False	TRUE	TRUE	TRUE	TRUE	FALSE	FALSE	FALSE	FALSE	FALSE	FALSE	FALSE	FALSE	FALSE	FALSE	FALSE	FALSE	FALSE	FALSE	FALSE	FALSE	FALSE	FALSE	FALSE	TRUE	TRUE	TRUE	TRUE	TRUE	TRUE	TRUE	TRUE	TRUE	TRUE	TRUE	TRUE	TRUE	TRUE	TRUE	TRUE	TRUE	TRUE	TRUE	TRUE	TRUE
Power_Frontal_Sup_Orb_R	True	False	False	True	False	TRUE	TRUE	TRUE	TRUE	FALSE	FALSE	FALSE	FALSE	FALSE	FALSE	FALSE	FALSE	FALSE	FALSE	FALSE	FALSE	FALSE	FALSE	FALSE	FALSE	FALSE	FALSE	FALSE	FALSE	FALSE	FALSE	FALSE	FALSE	FALSE	FALSE	FALSE	FALSE	FALSE	FALSE	FALSE	FALSE	FALSE	FALSE	FALSE	FALSE	FALSE	FALSE	FALSE	FALSE
Power_Frontal_Mid_Orb_R	True	False	False	True	False	TRUE	TRUE	TRUE	FALSE	FALSE	FALSE	FALSE	FALSE	FALSE	FALSE	FALSE	FALSE	FALSE	FALSE	FALSE	FALSE	FALSE	FALSE	FALSE	FALSE	FALSE	FALSE	FALSE	FALSE	FALSE	FALSE	FALSE	FALSE	FALSE	FALSE	FALSE	FALSE	FALSE	FALSE	FALSE	FALSE	FALSE	FALSE	FALSE	FALSE	FALSE	FALSE	FALSE	FALSE
Power_Precentral_R	True	False	False	True	False	TRUE	TRUE	FALSE	FALSE	FALSE	FALSE	FALSE	FALSE	FALSE	FALSE	FALSE	FALSE	FALSE	FALSE	FALSE	FALSE	FALSE	FALSE	FALSE	FALSE	FALSE	FALSE	FALSE	FALSE	FALSE	FALSE	FALSE	FALSE	FALSE	FALSE	FALSE	FALSE	TRUE	TRUE	TRUE	TRUE	TRUE	TRUE	TRUE	TRUE	TRUE	TRUE	TRUE	TRUE
Power_Precentral_L	True	False	False	True	False	FALSE	TRUE	FALSE	TRUE	FALSE	FALSE	TRUE	TRUE	TRUE	TRUE	TRUE	TRUE	TRUE	TRUE	TRUE	TRUE	TRUE	TRUE	TRUE	TRUE	TRUE	TRUE	TRUE	TRUE	TRUE	TRUE	TRUE	TRUE	TRUE	TRUE	TRUE	TRUE	TRUE	TRUE	TRUE	TRUE	TRUE	TRUE	TRUE	TRUE	TRUE	TRUE	TRUE	TRUE
Power_Frontal_Mid_L	True	False	False	True	False	TRUE	FALSE	TRUE	FALSE	FALSE	FALSE	FALSE	FALSE	FALSE	FALSE	FALSE	FALSE	FALSE	FALSE	FALSE	FALSE	FALSE	FALSE	FALSE	FALSE	FALSE	FALSE	FALSE	FALSE	FALSE	TRUE	TRUE	TRUE	TRUE	TRUE	TRUE	TRUE	TRUE	TRUE	TRUE	TRUE	TRUE	TRUE	TRUE	TRUE	TRUE	TRUE	TRUE	TRUE
Power_Frontal_Mid_R	True	False	False	True	False	FALSE	FALSE	TRUE	FALSE	FALSE	FALSE	FALSE	FALSE	FALSE	FALSE	FALSE	FALSE	FALSE	FALSE	FALSE	FALSE	FALSE	FALSE	FALSE	FALSE	FALSE	FALSE	FALSE	FALSE	FALSE	FALSE	FALSE	FALSE	FALSE	FALSE	FALSE	TRUE	TRUE	TRUE	TRUE	TRUE	TRUE	TRUE	TRUE	TRUE	TRUE	TRUE	TRUE	TRUE
Power_Parietal_Inf_R	True	False	False	True	False	TRUE	FALSE	TRUE	TRUE	FALSE	FALSE	FALSE	FALSE	FALSE	FALSE	FALSE	FALSE	FALSE	FALSE	FALSE	FALSE	FALSE	FALSE	FALSE	FALSE	FALSE	FALSE	FALSE	FALSE	FALSE	FALSE	FALSE	FALSE	FALSE	FALSE	FALSE	FALSE	FALSE	FALSE	FALSE	FALSE	FALSE	FALSE	FALSE	FALSE	FALSE	FALSE	FALSE	FALSE
Power_Parietal_Inf_L	True	False	False	True	False	TRUE	FALSE	TRUE	FALSE	FALSE	FALSE	FALSE	FALSE	FALSE	FALSE	FALSE	FALSE	FALSE	FALSE	FALSE	FALSE	FALSE	FALSE	FALSE	TRUE	TRUE	TRUE	TRUE	TRUE	TRUE	TRUE	TRUE	TRUE	TRUE	TRUE	TRUE	TRUE	TRUE	TRUE	TRUE	TRUE	TRUE	TRUE	TRUE	TRUE	TRUE	TRUE	TRUE	TRUE
Power_Parietal_Inf_R	True	False	False	True	False	FALSE	FALSE	TRUE	FALSE	FALSE	FALSE	FALSE	FALSE	FALSE	FALSE	FALSE	FALSE	FALSE	FALSE	FALSE	FALSE	FALSE	FALSE	FALSE	FALSE	FALSE	FALSE	FALSE	FALSE	FALSE	FALSE	FALSE	FALSE	FALSE	FALSE	FALSE	FALSE	FALSE	FALSE	FALSE	TRUE	TRUE	TRUE	TRUE	TRUE	TRUE	TRUE	TRUE	TRUE
Power_Frontal_Mid_R	True	False	False	True	False	TRUE	TRUE	TRUE	TRUE	FALSE	FALSE	FALSE	FALSE	FALSE	FALSE	FALSE	FALSE	FALSE	FALSE	FALSE	FALSE	FALSE	FALSE	FALSE	FALSE	FALSE	FALSE	FALSE	FALSE	FALSE	FALSE	FALSE	FALSE	FALSE	FALSE	FALSE	FALSE	FALSE	FALSE	FALSE	FALSE	FALSE	FALSE	FALSE	FALSE	FALSE	FALSE	FALSE	TRUE
Power_Angular_R	True	False	False	True	False	TRUE	TRUE	TRUE	TRUE	FALSE	FALSE	FALSE	FALSE	FALSE	FALSE	FALSE	FALSE	FALSE	FALSE	FALSE	FALSE	FALSE	FALSE	FALSE	FALSE	FALSE	FALSE	FALSE	FALSE	FALSE	FALSE	FALSE	FALSE	TRUE	TRUE	TRUE	TRUE	TRUE	TRUE	TRUE	TRUE	TRUE	TRUE	TRUE	TRUE	TRUE	TRUE	TRUE	TRUE
Power_Parietal_Inf_L	True	False	False	True	False	TRUE	FALSE	TRUE	FALSE	FALSE	FALSE	FALSE	FALSE	FALSE	FALSE	FALSE	FALSE	TRUE	TRUE	TRUE	TRUE	TRUE	TRUE	TRUE	TRUE	TRUE	TRUE	TRUE	TRUE	TRUE	TRUE	TRUE	TRUE	TRUE	TRUE	TRUE	TRUE	TRUE	TRUE	TRUE	TRUE	TRUE	TRUE	TRUE	TRUE	TRUE	TRUE	TRUE	TRUE
Power_Frontal_Mid_R	True	False	False	True	False	TRUE	FALSE	FALSE	TRUE	FALSE	TRUE	TRUE	TRUE	TRUE	TRUE	TRUE	TRUE	TRUE	TRUE	TRUE	TRUE	TRUE	TRUE	TRUE	TRUE	TRUE	TRUE	TRUE	TRUE	TRUE	TRUE	TRUE	TRUE	TRUE	TRUE	TRUE	TRUE	TRUE	TRUE	TRUE	TRUE	TRUE	TRUE	TRUE	TRUE	TRUE	TRUE	TRUE	TRUE
Power_Frontal_Mid_L	True	False	False	True	False	TRUE	TRUE	TRUE	FALSE	FALSE	FALSE	FALSE	FALSE	FALSE	FALSE	FALSE	FALSE	FALSE	FALSE	FALSE	FALSE	FALSE	FALSE	FALSE	FALSE	FALSE	FALSE	FALSE	FALSE	FALSE	FALSE	FALSE	TRUE	TRUE	TRUE	TRUE	TRUE	TRUE	TRUE	TRUE	TRUE	TRUE	TRUE	TRUE	TRUE	TRUE	TRUE	TRUE	TRUE
Power_Frontal_Mid_Orb_L	True	False	False	True	False	TRUE	TRUE	TRUE	TRUE	FALSE	FALSE	FALSE	FALSE	FALSE	FALSE	FALSE	FALSE	FALSE	FALSE	FALSE	FALSE	FALSE	FALSE	FALSE	FALSE	FALSE	FALSE	FALSE	FALSE	FALSE	FALSE	FALSE	FALSE	FALSE	FALSE	FALSE	FALSE	FALSE	FALSE	TRUE	TRUE	TRUE	TRUE	TRUE	TRUE	TRUE	TRUE	TRUE	TRUE
Power_Angular_R	True	False	False	True	False	FALSE	TRUE	FALSE	TRUE	FALSE	FALSE	FALSE	FALSE	FALSE	FALSE	FALSE	FALSE	FALSE	FALSE	FALSE	FALSE	FALSE	FALSE	FALSE	FALSE	FALSE	FALSE	FALSE	FALSE	FALSE	FALSE	TRUE	TRUE	TRUE	TRUE	TRUE	TRUE	TRUE	TRUE	TRUE	TRUE	TRUE	TRUE	TRUE	TRUE	TRUE	TRUE	TRUE	TRUE
Power_Frontal_Mid_Orb_R	True	False	False	True	False	TRUE	TRUE	TRUE	TRUE	FALSE	FALSE	FALSE	FALSE	FALSE	FALSE	FALSE	FALSE	FALSE	FALSE	FALSE	FALSE	FALSE	FALSE	FALSE	FALSE	FALSE	FALSE	FALSE	FALSE	FALSE	FALSE	FALSE	FALSE	FALSE	FALSE	FALSE	FALSE	FALSE	FALSE	FALSE	FALSE	FALSE	FALSE	FALSE	FALSE	FALSE	FALSE	FALSE	FALSE
Power_Frontal_Inf_Tri_L	True	False	False	True	False	TRUE	TRUE	TRUE	TRUE	FALSE	FALSE	FALSE	FALSE	FALSE	FALSE	FALSE	FALSE	FALSE	FALSE	FALSE	FALSE	FALSE	FALSE	FALSE	FALSE	FALSE	TRUE	TRUE	TRUE	TRUE	TRUE	TRUE	TRUE	TRUE	TRUE	TRUE	TRUE	TRUE	TRUE	TRUE	TRUE	TRUE	TRUE	TRUE	TRUE	TRUE	TRUE	TRUE	TRUE
Power_Frontal_Sup_Medial_L	True	False	False	True	False	FALSE	FALSE	TRUE	FALSE	TRUE	TRUE	TRUE	TRUE	TRUE	TRUE	TRUE	TRUE	TRUE	TRUE	TRUE	TRUE	TRUE	TRUE	TRUE	TRUE	TRUE	TRUE	TRUE	TRUE	TRUE	TRUE	TRUE	TRUE	TRUE	TRUE	TRUE	TRUE	TRUE	TRUE	TRUE	TRUE	TRUE	TRUE	TRUE	TRUE	TRUE	TRUE	TRUE	TRUE
Willard_405	True	False	False	False	True	TRUE	TRUE	TRUE	TRUE	FALSE	FALSE	FALSE	FALSE	FALSE	FALSE	FALSE	FALSE	FALSE	FALSE	FALSE	FALSE	FALSE	FALSE	FALSE	FALSE	FALSE	FALSE	FALSE	FALSE	FALSE	FALSE	FALSE	FALSE	FALSE	FALSE	FALSE	FALSE	FALSE	FALSE	FALSE	FALSE	FALSE	FALSE	FALSE	TRUE	TRUE	TRUE	TRUE	TRUE
Willard_406	True	False	False	False	True	TRUE	TRUE	TRUE	TRUE	FALSE	FALSE	FALSE	FALSE	FALSE	FALSE	TRUE	TRUE	TRUE	TRUE	TRUE	TRUE	TRUE	TRUE	TRUE	TRUE	TRUE	TRUE	TRUE	TRUE	TRUE	TRUE	TRUE	TRUE	TRUE	TRUE	TRUE	TRUE	TRUE	TRUE	TRUE	TRUE	TRUE	TRUE	TRUE	TRUE	TRUE	TRUE	TRUE	TRUE
Willard_407	True	False	False	False	True	TRUE	TRUE	TRUE	TRUE	FALSE	FALSE	FALSE	FALSE	FALSE	FALSE	FALSE	FALSE	FALSE	FALSE	FALSE	FALSE	FALSE	FALSE	FALSE	FALSE	FALSE	FALSE	FALSE	FALSE	FALSE	FALSE	FALSE	FALSE	FALSE	FALSE	FALSE	FALSE	FALSE	FALSE	FALSE	FALSE	FALSE	FALSE	FALSE	FALSE	FALSE	FALSE	FALSE	FALSE
Willard_408	True	False	False	False	True	TRUE	TRUE	TRUE	TRUE	FALSE	FALSE	FALSE	FALSE	FALSE	FALSE	FALSE	FALSE	FALSE	FALSE	FALSE	FALSE	FALSE	FALSE	FALSE	FALSE	FALSE	FALSE	FALSE	FALSE	FALSE	FALSE	FALSE	FALSE	FALSE	FALSE	FALSE	FALSE	FALSE	FALSE	FALSE	FALSE	FALSE	FALSE	TRUE	TRUE	TRUE	TRUE	TRUE	TRUE
Willard_409	True	False	False	False	True	TRUE	FALSE	TRUE	FALSE	FALSE	FALSE	FALSE	FALSE	FALSE	FALSE	FALSE	FALSE	FALSE	FALSE	FALSE	FALSE	TRUE	TRUE	TRUE	TRUE	TRUE	TRUE	TRUE	TRUE	TRUE	TRUE	TRUE	TRUE	TRUE	TRUE	TRUE	TRUE	TRUE	TRUE	TRUE	TRUE	TRUE	TRUE	TRUE	TRUE	TRUE	TRUE	TRUE	TRUE
Willard_410	True	False	False	False	True	TRUE	TRUE	TRUE	FALSE	FALSE	FALSE	FALSE	FALSE	FALSE	FALSE	FALSE	FALSE	FALSE	FALSE	FALSE	FALSE	FALSE	FALSE	FALSE	FALSE	FALSE	FALSE	FALSE	FALSE	FALSE	FALSE	FALSE	FALSE	FALSE	FALSE	FALSE	FALSE	FALSE	FALSE	FALSE	FALSE	FALSE	TRUE	TRUE	TRUE	TRUE	TRUE	TRUE	TRUE
Willard_411	True	False	False	False	True	FALSE	FALSE	FALSE	TRUE	FALSE	FALSE	FALSE	FALSE	FALSE	TRUE	TRUE	TRUE	TRUE	TRUE	TRUE	TRUE	TRUE	TRUE	TRUE	TRUE	TRUE	TRUE	TRUE	TRUE	TRUE	TRUE	TRUE	TRUE	TRUE	TRUE	TRUE	TRUE	TRUE	TRUE	TRUE	TRUE	TRUE	TRUE	TRUE	TRUE	TRUE	TRUE	TRUE	TRUE
Willard_412	True	False	False	False	True	TRUE	TRUE	TRUE	TRUE	FALSE	FALSE	FALSE	FALSE	FALSE	FALSE	FALSE	FALSE	FALSE	FALSE	FALSE	FALSE	FALSE	FALSE	FALSE	FALSE	FALSE	FALSE	FALSE	FALSE	FALSE	FALSE	FALSE	FALSE	FALSE	FALSE	FALSE	FALSE	FALSE	FALSE	FALSE	FALSE	FALSE	FALSE	FALSE	FALSE	FALSE	FALSE	TRUE	TRUE
Willard_447	True	False	False	False	True	TRUE	TRUE	TRUE	TRUE	FALSE	FALSE	FALSE	FALSE	FALSE	FALSE	FALSE	FALSE	FALSE	FALSE	FALSE	FALSE	FALSE	FALSE	FALSE	FALSE	FALSE	FALSE	FALSE	FALSE	FALSE	FALSE	FALSE	FALSE	FALSE	FALSE	FALSE	FALSE	FALSE	FALSE	FALSE	FALSE	FALSE	FALSE	FALSE	FALSE	TRUE	TRUE	TRUE	TRUE
Willard_448	True	False	False	False	True	TRUE	FALSE	FALSE	TRUE	FALSE	FALSE	FALSE	FALSE	FALSE	FALSE	FALSE	FALSE	FALSE	FALSE	FALSE	FALSE	FALSE	FALSE	FALSE	FALSE	FALSE	FALSE	FALSE	FALSE	FALSE	FALSE	FALSE	FALSE	FALSE	FALSE	FALSE	FALSE	FALSE	FALSE	FALSE	FALSE	FALSE	FALSE	FALSE	FALSE	FALSE	FALSE	FALSE	FALSE
Willard_449	True	False	False	False	True	TRUE	TRUE	TRUE	TRUE	FALSE	FALSE	FALSE	FALSE	FALSE	FALSE	FALSE	TRUE	TRUE	TRUE	TRUE	TRUE	TRUE	TRUE	TRUE	TRUE	TRUE	TRUE	TRUE	TRUE	TRUE	TRUE	TRUE	TRUE	TRUE	TRUE	TRUE	TRUE	TRUE	TRUE	TRUE	TRUE	TRUE	TRUE	TRUE	TRUE	TRUE	TRUE	TRUE	TRUE
Willard_450	True	False	False	False	True	TRUE	TRUE	TRUE	FALSE	FALSE	FALSE	FALSE	FALSE	FALSE	FALSE	FALSE	FALSE	FALSE	FALSE	FALSE	FALSE	FALSE	FALSE	FALSE	FALSE	TRUE	TRUE	TRUE	TRUE	TRUE	TRUE	TRUE	TRUE	TRUE	TRUE	TRUE	TRUE	TRUE	TRUE	TRUE	TRUE	TRUE	TRUE	TRUE	TRUE	TRUE	TRUE	TRUE	TRUE
Willard_451	True	False	False	False	True	TRUE	TRUE	TRUE	TRUE	FALSE	FALSE	FALSE	FALSE	FALSE	FALSE	FALSE	FALSE	FALSE	FALSE	FALSE	FALSE	FALSE	FALSE	FALSE	FALSE	FALSE	FALSE	FALSE	FALSE	FALSE	FALSE	FALSE	FALSE	FALSE	FALSE	FALSE	FALSE	FALSE	FALSE	FALSE	FALSE	FALSE	FALSE	FALSE	FALSE	FALSE	TRUE	TRUE	TRUE
Willard_452	True	False	False	False	True	TRUE	FALSE	FALSE	FALSE	FALSE	FALSE	FALSE	FALSE	FALSE	FALSE	FALSE	FALSE	FALSE	FALSE	TRUE	TRUE	TRUE	TRUE	TRUE	TRUE	TRUE	TRUE	TRUE	TRUE	TRUE	TRUE	TRUE	TRUE	TRUE	TRUE	TRUE	TRUE	TRUE	TRUE	TRUE	TRUE	TRUE	TRUE	TRUE	TRUE	TRUE	TRUE	TRUE	TRUE
Willard_453	True	False	False	False	True	TRUE	TRUE	TRUE	TRUE	FALSE	FALSE	FALSE	FALSE	FALSE	FALSE	FALSE	FALSE	FALSE	FALSE	FALSE	FALSE	FALSE	FALSE	TRUE	TRUE	TRUE	TRUE	TRUE	TRUE	TRUE	TRUE	TRUE	TRUE	TRUE	TRUE	TRUE	TRUE	TRUE	TRUE	TRUE	TRUE	TRUE	TRUE	TRUE	TRUE	TRUE	TRUE	TRUE	TRUE
Willard_454	True	False	False	False	True	FALSE	TRUE	FALSE	TRUE	FALSE	FALSE	FALSE	FALSE	FALSE	FALSE	FALSE	FALSE	FALSE	FALSE	FALSE	FALSE	FALSE	FALSE	FALSE	FALSE	FALSE	FALSE	FALSE	FALSE	FALSE	FALSE	FALSE	FALSE	FALSE	FALSE	FALSE	FALSE	FALSE	FALSE	FALSE	FALSE	FALSE	FALSE	FALSE	FALSE	FALSE	FALSE	FALSE	FALSE
Willard_455	True	False	False	False	True	FALSE	TRUE	TRUE	TRUE	FALSE	FALSE	FALSE	FALSE	FALSE	FALSE	FALSE	FALSE	FALSE	FALSE	FALSE	FALSE	FALSE	FALSE	FALSE	FALSE	FALSE	FALSE	FALSE	FALSE	FALSE	FALSE	FALSE	FALSE	FALSE	FALSE	FALSE	FALSE	FALSE	FALSE	FALSE	FALSE	FALSE	FALSE	FALSE	FALSE	FALSE	FALSE	FALSE	FALSE
[truncated: 10 more columns]

## Sheet: FusedFPN
Regions	Lobes	Inc_30	ExtraTreesDescending	AdaBoostDescending	RandomForestDescending	XGBDescending	x(mm)	y(mm)	z(mm)	Hemisphere
AAL_7	Frontal Lobe	FALSE	TRUE	TRUE	TRUE	TRUE	-33.43	32.73	35.46	L
AAL_8	Frontal Lobe	TRUE	TRUE	TRUE	FALSE	TRUE	37.59	33.06	34.04	R
AAL_11	Frontal Lobe	TRUE	FALSE	FALSE	FALSE	FALSE	-48.43	12.73	19.02	L
AAL_12	Frontal Lobe	TRUE	FALSE	TRUE	FALSE	TRUE	50.2	14.98	21.41	R
AAL_13	Frontal Lobe	TRUE	FALSE	TRUE	TRUE	TRUE	-45.58	29.91	13.99	L
AAL_14	Frontal Lobe	TRUE	TRUE	TRUE	TRUE	TRUE	50.33	30.16	14.17	R
AAL_61	Parietal Lobe	TRUE	TRUE	FALSE	FALSE	FALSE	-42.8	-45.82	46.74	L
AAL_62	Parietal Lobe	FALSE	FALSE	TRUE	TRUE	TRUE	46.46	-46.29	49.54	R
AAL_65	Parietal Lobe	FALSE	TRUE	TRUE	TRUE	FALSE	-44.14	-60.82	35.59	L
AAL_66	Parietal Lobe	TRUE	TRUE	TRUE	FALSE	TRUE	45.51	-59.98	38.63	R
Dosenbach_aPFC	Frontal Lobe	TRUE	TRUE	TRUE	TRUE	TRUE	29	57	18	R
Dosenbach_aPFC	Frontal Lobe	TRUE	TRUE	TRUE	TRUE	TRUE	-29	57	10	L
Dosenbach_vent aPFC	Frontal Lobe	TRUE	TRUE	TRUE	TRUE	TRUE	42	48	-3	R
Dosenbach_vent aPFC	Frontal Lobe	TRUE	TRUE	TRUE	TRUE	TRUE	-43	47	2	L
Dosenbach_vlPFC	Frontal Lobe	TRUE	FALSE	FALSE	TRUE	FALSE	39	42	16	R
Dosenbach_dlPFC	Frontal Lobe	TRUE	FALSE	TRUE	FALSE	TRUE	40	36	29	R
Dosenbach_ACC	Frontal Lobe	TRUE	FALSE	FALSE	FALSE	TRUE	-1	28	40	ACC
Dosenbach_dlPFC	Frontal Lobe	TRUE	FALSE	TRUE	FALSE	FALSE	46	28	31	R
Dosenbach_vPFC	Frontal Lobe	TRUE	TRUE	TRUE	TRUE	TRUE	-52	28	17	L
Dosenbach_dlPFC	Frontal Lobe	TRUE	TRUE	TRUE	TRUE	TRUE	-44	27	33	L
Dosenbach_dFC	Frontal Lobe	TRUE	FALSE	TRUE	TRUE	TRUE	40	17	40	R
Dosenbach_dFC	Frontal Lobe	TRUE	FALSE	TRUE	FALSE	TRUE	44	8	34	R
Dosenbach_dFC	Frontal Lobe	TRUE	FALSE	TRUE	TRUE	TRUE	-42	7	36	L
Dosenbach_IPL	Parietal Lobe	TRUE	TRUE	TRUE	TRUE	TRUE	-41	-40	42	L
Dosenbach_IPL	Parietal Lobe	TRUE	TRUE	TRUE	TRUE	TRUE	54	-44	43	R
post parietal	Parietal Lobe	TRUE	TRUE	TRUE	TRUE	TRUE	-35	-46	48	L
Dosenbach_IPL	Parietal Lobe	TRUE	TRUE	TRUE	TRUE	TRUE	-48	-47	49	L
Dosenbach_IPL	Parietal Lobe	TRUE	TRUE	FALSE	FALSE	TRUE	-53	-50	39	L
Dosenbach_IPL	Parietal Lobe	TRUE	TRUE	FALSE	TRUE	TRUE	44	-52	47	R
Dosenbach_IPS	Parietal Lobe	TRUE	TRUE	TRUE	TRUE	FALSE	-32	-58	46	L
Dosenbach_IPS	Parietal Lobe	TRUE	TRUE	TRUE	FALSE	FALSE	32	-59	41	R
Power_Precentral_L	Frontal Lobe	TRUE	TRUE	TRUE	TRUE	TRUE	-44	2	46	L
Power_Frontal_Inf_Tri_R	Frontal Lobe	FALSE	FALSE	FALSE	FALSE	TRUE	48	25	26	R
Power_Frontal_Inf_Tri_L	Frontal Lobe	TRUE	FALSE	FALSE	TRUE	FALSE	-46	11	23	L
Power_Parietal_Inf_L	Parietal Lobe	TRUE	TRUE	FALSE	FALSE	TRUE	-53	-49	42	L
Power_Frontal_Mid_L	Frontal Lobe	TRUE	TRUE	TRUE	TRUE	TRUE	-23	11	64	L
Power_Frontal_Sup_Orb_R	Frontal Lobe	FALSE	TRUE	TRUE	TRUE	TRUE	24	45	-15	R
Power_Frontal_Mid_Orb_R	Frontal Lobe	FALSE	TRUE	TRUE	TRUE	FALSE	34	54	-13	R
Power_Precentral_R	Frontal Lobe	TRUE	TRUE	TRUE	FALSE	FALSE	47	10	33	R
Power_Precentral_L	Frontal Lobe	TRUE	FALSE	TRUE	FALSE	TRUE	-41	6	33	L
Power_Frontal_Mid_L	Frontal Lobe	TRUE	TRUE	FALSE	TRUE	FALSE	-42	38	21	L
Power_Frontal_Mid_R	Frontal Lobe	TRUE	FALSE	FALSE	TRUE	FALSE	38	43	15	R
Power_Parietal_Inf_R	Parietal Lobe	FALSE	TRUE	FALSE	TRUE	TRUE	49	-42	45	R
Power_Parietal_Inf_L	Parietal Lobe	TRUE	TRUE	FALSE	TRUE	FALSE	-28	-58	48	L
Power_Parietal_Inf_R	Parietal Lobe	FALSE	FALSE	FALSE	TRUE	FALSE	44	-53	47	R
Power_Frontal_Mid_R	Frontal Lobe	FALSE	TRUE	TRUE	TRUE	TRUE	32	14	56	R
Power_Angular_R	Parietal Lobe	TRUE	TRUE	TRUE	TRUE	TRUE	37	-65	40	R
Power_Parietal_Inf_L	Parietal Lobe	TRUE	TRUE	FALSE	TRUE	FALSE	-42	-55	45	L
Power_Frontal_Mid_R	Frontal Lobe	TRUE	TRUE	FALSE	FALSE	TRUE	40	18	40	R
Power_Frontal_Mid_L	Frontal Lobe	TRUE	TRUE	TRUE	TRUE	FALSE	-34	55	4	L
Power_Frontal_Mid_Orb_L	Frontal Lobe	FALSE	TRUE	TRUE	TRUE	TRUE	-42	45	-2	L
Power_Angular_R	Parietal Lobe	TRUE	FALSE	TRUE	FALSE	TRUE	33	-53	44	R
Power_Frontal_Mid_Orb_R	Frontal Lobe	FALSE	TRUE	TRUE	TRUE	TRUE	43	49	-2	R
Power_Frontal_Inf_Tri_L	Frontal Lobe	TRUE	TRUE	TRUE	TRUE	TRUE	-42	25	30	L
Power_Frontal_Sup_Medial_L	Frontal Lobe	TRUE	FALSE	FALSE	TRUE	FALSE	-3	26	44	ACC
Willard_405	Frontal Lobe	FALSE	TRUE	TRUE	TRUE	TRUE	-6.28571	33.6104	41.8701	ACC
Willard_406	Frontal Lobe	TRUE	TRUE	TRUE	TRUE	TRUE	-40.2541	18.3978	43.6575	L
Willard_407	Frontal Lobe	FALSE	TRUE	TRUE	TRUE	TRUE	-24.0246	20.4668	55.5971	L
Willard_408	Frontal Lobe	FALSE	TRUE	TRUE	TRUE	TRUE	-31.5418	28.72	45.5636	L
Willard_409	Frontal Lobe	TRUE	TRUE	FALSE	TRUE	FALSE	-41.2534	45.3787	-2.44142	L
Willard_410	Parietal Lobe	FALSE	TRUE	TRUE	TRUE	FALSE	-43.1	-65.81	40.1	L
Willard_411	Parietal Lobe	TRUE	FALSE	FALSE	FALSE	TRUE	-48.0048	-51.9663	48.3133	L
Willard_412	Parietal Lobe	FALSE	TRUE	TRUE	TRUE	TRUE	-33.8	-68.434	48.7702	L
Willard_447	Frontal Lobe	FALSE	TRUE	TRUE	TRUE	TRUE	38.6309	18.0949	48.4074	R
Willard_448	Frontal Lobe	FALSE	TRUE	FALSE	FALSE	TRUE	44.9043	29.1809	28.117	R
Willard_449	Frontal Lobe	TRUE	TRUE	TRUE	TRUE	TRUE	26.4397	27.0922	48.8652	R
Willard_450	Frontal Lobe	TRUE	TRUE	TRUE	TRUE	FALSE	34.5385	30.5128	40.1538	R
Willard_451	Frontal Lobe	FALSE	TRUE	TRUE	TRUE	TRUE	37.8793	53.431	0.0344828	R
Willard_452	Parietal Lobe	TRUE	TRUE	FALSE	FALSE	FALSE	47.9884	-58.564	41.0465	R
Willard_453	Parietal Lobe	TRUE	TRUE	TRUE	TRUE	TRUE	39.3134	-60.9254	52.209	R
Willard_454	Parietal Lobe	FALSE	FALSE	TRUE	FALSE	TRUE	49.0304	-45.2901	47.4483	R
Willard_455	Frontal Lobe	FALSE	FALSE	TRUE	TRUE	TRUE	5.47541	37.3443	45.7049	ACC

## Sheet: Distribution
FPN	Frontal_L		Frontal_R		Parietal_L		Parietal_R		ACC
Combined	20		23		13		12		4
Fused	16	0.8	15	0.652174	10	0.769231	8	0.666667	2	0.5
ExtraTrees	15	0.75	15	0.652174	12	0.923077	8	0.666667	1	0.25
AdaBoost	16	0.8	18	0.782609	7	0.538462	8	0.666667	2	0.5
RandomForest	18	0.9	14	0.608696	9	0.692308	7	0.583333	3	0.75
XGB	15	0.75	17	0.73913	7	0.538462	9	0.75	3	0.75
FPN	Frontal_L		Frontal_R		Parietal_L		Parietal_R
Combined	23		24		13		12
Fused	18	0.782609	15	0.625	10	0.769231	8	0.666667
ExtraTrees	16	0.695652	15	0.625	12	0.923077	8	0.666667
AdaBoost	17	0.73913	19	0.791667	7	0.538462	8	0.666667
RandomForest	20	0.869565	15	0.625	9	0.692308	7	0.583333
XGB	17	0.73913	18	0.75	7	0.538462	9	0.75
		0.708333
